# Supplementary material for: Colorectal adenocarcinoma in Uganda: are right-sided and left-sided colon cancers two distinct disease entities?
Source: World J Surg Oncol. 2023 Jul 22;21:215. doi: 10.1186/s12957-023-03094-7 (PMC10362740; doi:10.1186/s12957-023-03094-7)
Supplement: Supplementary file 1 — Additional file 1. [file 12957_2023_3094_MOESM1_ESM.xlsx]

## Sheet: Retro_Prosp
arm	CASE NUMBER	TISSUEBLOCKNUMBER	age	sex	topography	topography2	STAGETNM	stage	HISTOLOGICLSUBTYPE	OPERATION	TYPEOFOPERATION	grade	LVI	FAMILY HISTORY OF CRC	IF YES, WHICH FAMILY RELATIVE?	FAMILY HISTORY OF GI CANCER	ENDOSCOPY	group_age	grp_histo_type	lvi
R		MC183/15	75	F	7	LSCT			Adenocarcinoma	YES	Low Anterior resection	Moderately Differentiated adenocarcinoma	1					≥75	AC	Lymphovascular Invasion
R		MC031/15	43	F	7	LSCT	T4N1MO	Stage III	Adenocarcinoma	NO		Poorly Differentiated adenocarcinoma	1					≤49	AC	Lymphovascular Invasion
R		B3362/08	29	F	7	LSCT	T4N1M1	Stage IV	Adenocarcinoma	YES	Low Anterior resection	Well Differentiated adenocarcinoma	1					≤49	AC	Lymphovascular Invasion
R		MB1975/13	60	F	1	RSCT	T1NOMO	Stage I	Adenocarcinoma	YES	Right Hemicolectomy	Moderately Differentiated adenocarcinoma	1					50-74	AC	Lymphovascular Invasion
R		MB196/13	65	M	7	LSCT	T4N2M1	Stage IV	Adenocarcinoma	YES	Low Anterior resection	Moderately Differentiated adenocarcinoma	1					50-74	AC	Lymphovascular Invasion
R		MB1080/16	67	F	7	LSCT	T3N1MO	Stage III	Adenocarcinoma	YES	Abdomino-Perineal resection	Moderately Differentiated adenocarcinoma	1					50-74	AC	Lymphovascular Invasion
R		B1407/18	81	F	5	LSCT	T4N2MO	Stage III	Adenocarcinoma	YES	Sigmoid colectomy	Well Differentiated adenocarcinoma	1					≥75	AC	Lymphovascular Invasion
R		B2125/18	54	M	3	RSCT	T4N2M1	Stage IV	Adenocarcinoma	YES	Extended Right Hemicolectomy	Moderately Differentiated adenocarcinoma	1					50-74	AC	Lymphovascular Invasion
R		MC1082/15	49	M	7	LSCT			Adenocarcinoma	NO		Moderately Differentiated adenocarcinoma	1					≤49	AC	Lymphovascular Invasion
R		MB1500/13	49	M	7	LSCT	T3N1MO	Stage III	Adenocarcinoma	YES	Low Anterior resection	Well Differentiated adenocarcinoma	1					≤49	AC	Lymphovascular Invasion
R		MC1341/14	60	F	7	LSCT			Adenocarcinoma	YES	Abdomino-Perineal resection	Poorly Differentiated adenocarcinoma	0					50-74	AC	No Lymphovascular Invasion
R		B3555/12	51	M	5	LSCT	T2N1MO	Stage III	Adenocarcinoma	YES	Sigmoid colectomy	Moderately Differentiated adenocarcinoma	0					50-74	AC	No Lymphovascular Invasion
R		MC1657/16	60	M	2	RSCT			Adenocarcinoma	YES	Right Hemicolectomy	Moderately Differentiated adenocarcinoma	1					50-74	AC	Lymphovascular Invasion
R		MB3706/08	64	F	7	LSCT	T4N1M1	Stage IV	Adenocarcinoma	NO		Moderately Differentiated adenocarcinoma	0					50-74	AC	No Lymphovascular Invasion
R		B3470/16	57	M	5	LSCT	T1NOMO	Stage I	Adenocarcinoma	YES	Sigmoid colectomy	Poorly Differentiated adenocarcinoma	0					50-74	AC	No Lymphovascular Invasion
R		MC883/14	67	M	7	LSCT			Adenocarcinoma	NO		Moderately Differentiated adenocarcinoma	Not available					50-74	AC
R		MB536/18	73	F	5	LSCT	T4N2M1	Stage IV	Adenocarcinoma	NO		Well Differentiated adenocarcinoma	Not available					50-74	AC
R		MC492/18	35	M	7	LSCT			Adenocarcinoma	NO		Well Differentiated adenocarcinoma	1					≤49	AC	Lymphovascular Invasion
R		MB570/11	64	F	5	LSCT	T3NOMO	Stage II	Adenocarcinoma	YES	Sigmoid colectomy	Well Differentiated adenocarcinoma	0					50-74	AC	No Lymphovascular Invasion
R		MC1394/13	70	F	6	LSCT	T3N2MO	Stage III	Adenocarcinoma	YES	Abdomino-Perineal resection	Well Differentiated adenocarcinoma	1					50-74	AC	Lymphovascular Invasion
R		B1012/16	49	F	7	LSCT	T3N1MO	Stage III	Adenocarcinoma	YES	Abdomino-Perineal resection	Well Differentiated adenocarcinoma	Not available					≤49	AC
R		MB607/18	58	M	5	LSCT	T3N1MO	Stage III	Adenocarcinoma	YES	Sigmoid colectomy	Moderately Differentiated adenocarcinoma	Not available					50-74	AC
R		MB1273/10	65	F	7	LSCT			Adenocarcinoma	NO		Moderately Differentiated adenocarcinoma	1					50-74	AC	Lymphovascular Invasion
R		MB1360/15	40	M	3	RSCT	T3N1MO	Stage III	Adenocarcinoma	YES	Extended Right Hemicolectomy	Well Differentiated adenocarcinoma	Not available					≤49	AC
R		B3925/14	68	M	5	LSCT	T2N1MO	Stage III	Adenocarcinoma	NO		Well Differentiated adenocarcinoma	0					50-74	AC	No Lymphovascular Invasion
R		B6122/08	53	M	7	LSCT			Adenocarcinoma	YES	Low Anterior resection	Well Differentiated adenocarcinoma	1					50-74	AC	Lymphovascular Invasion
R		MC706/13	48	F	7	LSCT	T2N1MO	Stage III	Adenocarcinoma	NO		Moderately Differentiated adenocarcinoma	0					≤49	AC	No Lymphovascular Invasion
R		MB446/14	42	F	1	RSCT	T1NOMO	Stage I	Adenocarcinoma	NO		Poorly Differentiated adenocarcinoma	1					≤49	AC	Lymphovascular Invasion
R		MC834/17	63	F	6	LSCT			Adenocarcinoma	YES	Abdomino-Perineal resection	Moderately Differentiated adenocarcinoma	1					50-74	AC	Lymphovascular Invasion
R		B3642/10	61	M	7	LSCT			Adenocarcinoma	YES	Low Anterior resection	Well Differentiated adenocarcinoma	1					50-74	AC	Lymphovascular Invasion
R		MB1396/13	56	F	7	LSCT	T2NOMO	Stage I	Adenocarcinoma	YES	Low Anterior resection	Well Differentiated adenocarcinoma	Not available					50-74	AC
R		B3876/17	31	F	7	LSCT	T3N1MO	Stage III	Adenocarcinoma	YES	Abdomino-Perineal resection	Well Differentiated adenocarcinoma	1					≤49	AC	Lymphovascular Invasion
R		MB2734/08	63	F	7	LSCT	T4N1MO	Stage III	Adenocarcinoma	NO		Well Differentiated adenocarcinoma	Not available					50-74	AC
R		MC598/18	70	F	5	LSCT	T2NOMO	Stage I	Adenocarcinoma	NO		Moderately Differentiated adenocarcinoma	0					50-74	AC	No Lymphovascular Invasion
R		MB2400/09	65	F	7	LSCT	T4N1M1	Stage IV	Adenocarcinoma	NO		Moderately Differentiated adenocarcinoma	1					50-74	AC	Lymphovascular Invasion
R		B4172/14	62	M	7	LSCT			Adenocarcinoma	YES	Low Anterior resection	Moderately Differentiated adenocarcinoma	1					50-74	AC	Lymphovascular Invasion
R		MC1312/13	38	M	7	LSCT			Adenocarcinoma	NO		Moderately Differentiated adenocarcinoma	1					≤49	AC	Lymphovascular Invasion
R		MC1311/14	30	M	5	LSCT			Adenocarcinoma	YES	Sigmoid colectomy	Moderately Differentiated adenocarcinoma	1					≤49	AC	Lymphovascular Invasion
R		B1214/16	46	M	7	LSCT	T3NOMO	Stage II	Adenocarcinoma	NO		Moderately Differentiated adenocarcinoma	1					≤49	AC	Lymphovascular Invasion
R		B1379/16	35	M	7	LSCT	T3N2MO	Stage III	Adenocarcinoma	YES	Low Anterior resection	Moderately Differentiated adenocarcinoma	1					≤49	AC	Lymphovascular Invasion
R		B4407/12	40	M	7	LSCT	T2NOMO	Stage I	Adenocarcinoma	YES	Abdomino-Perineal resection	Moderately Differentiated adenocarcinoma	Not available					≤49	AC
R		MC687/17	80	F	7	LSCT	T3N2MO	Stage III	Adenocarcinoma	YES	Low Anterior resection	Moderately Differentiated adenocarcinoma	1					≥75	AC	Lymphovascular Invasion
R		MB863/15	30	M	7	LSCT	T2NOMO	Stage I	Adenocarcinoma	YES	Abdomino-Perineal resection	Moderately Differentiated adenocarcinoma	Not available					≤49	AC
R		MB2723/14	68	M	5	LSCT	T3N2MO	Stage III	Adenocarcinoma	YES	Sigmoid colectomy	Moderately Differentiated adenocarcinoma	1					50-74	AC	Lymphovascular Invasion
R		MB965/15	70	F	7	LSCT	T4N1MO	Stage III	Adenocarcinoma	NO		Poorly Differentiated adenocarcinoma	Not available					50-74	AC
R		MB4724/08	50	M	7	LSCT	T3NOMO	Stage II	Adenocarcinoma	YES	Low Anterior resection	Moderately Differentiated adenocarcinoma	1					50-74	AC	Lymphovascular Invasion
R		MB1896/10	77	M	7	LSCT	T3N1MO	Stage III	Adenocarcinoma	YES	Low Anterior resection	Well Differentiated adenocarcinoma	1					≥75	AC	Lymphovascular Invasion
R		MC712/15	79	F	4	LSCT			Adenocarcinoma	YES	Left Hemicolectomy	Moderately Differentiated adenocarcinoma	1					≥75	AC	Lymphovascular Invasion
R		MB569/11	64	F	5	LSCT	T4N2M1	Stage IV	Adenocarcinoma	NO		Well Differentiated adenocarcinoma	1					50-74	AC	Lymphovascular Invasion
R		B3948/17	27	M	7	LSCT			Adenocarcinoma	YES	Low Anterior resection	Moderately Differentiated adenocarcinoma	1					≤49	AC	Lymphovascular Invasion
R		MB1826/11	60	M	7	LSCT	T4NOM1	Stage IV	Adenocarcinoma	NO		Well Differentiated adenocarcinoma	1					50-74	AC	Lymphovascular Invasion
R		MB1407/17	40	F	7	LSCT	T3N2MO	Stage III	Adenocarcinoma	YES	Low Anterior resection	Well Differentiated adenocarcinoma	1					≤49	AC	Lymphovascular Invasion
R		MC969/13	74	M	7	LSCT	T4NOMO	Stage II	Adenocarcinoma	YES	Abdomino-Perineal resection	Moderately Differentiated adenocarcinoma	1					50-74	AC	Lymphovascular Invasion
R		MB043/11	47	M	7	LSCT	T1NOMO	Stage I	Adenocarcinoma	YES	Low Anterior resection	Moderately Differentiated adenocarcinoma	1					≤49	AC	Lymphovascular Invasion
R		MB608/11	52	F	7	LSCT	T3N2MO	Stage III	Adenocarcinoma	YES	Low Anterior resection	Well Differentiated adenocarcinoma	0					50-74	AC	No Lymphovascular Invasion
R		B4938/12	48	F	5	LSCT	T2NOMO	Stage I	Adenocarcinoma	YES	Sigmoid colectomy	Moderately Differentiated adenocarcinoma	0					≤49	AC	No Lymphovascular Invasion
R		B3062/09	70	F	7	LSCT			Adenocarcinoma	NO		Moderately Differentiated adenocarcinoma	1					50-74	AC	Lymphovascular Invasion
R		B5699/08	35	M	7	LSCT	T3N1MO	Stage III	Adenocarcinoma	NO		Well Differentiated adenocarcinoma	0					≤49	AC	No Lymphovascular Invasion
R		MC095/17	65	F	6	LSCT	T2NOMO	Stage I	Adenocarcinoma	YES	Sigmoid colectomy	Moderately Differentiated adenocarcinoma	1					50-74	AC	Lymphovascular Invasion
R		B2614/17	42	M	5	LSCT	T3N1MO	Stage III	Adenocarcinoma	YES	Sigmoid colectomy	Well Differentiated adenocarcinoma	1					≤49	AC	Lymphovascular Invasion
R		MC1096/17	49	F	7	LSCT	T3NOMO	Stage II	Adenocarcinoma	YES	Low Anterior resection	Moderately Differentiated adenocarcinoma	1					≤49	AC	Lymphovascular Invasion
R		B5509/11	53	M	7	LSCT	T3N1MO	Stage III	Adenocarcinoma	NO		Moderately Differentiated adenocarcinoma	Not available					50-74	AC
R		MC324/17	32	M	5	LSCT	T4NOMO	Stage II	Adenocarcinoma	YES	Sigmoid colectomy	Well Differentiated adenocarcinoma	1					≤49	AC	Lymphovascular Invasion
R		MB589/14	75	M	7	LSCT	T2N1MO	Stage III	Adenocarcinoma	YES	Low Anterior resection	Well Differentiated adenocarcinoma	Not available					≥75	AC
R		MB1026/10	52	M	7	LSCT	T2N1MO	Stage III	Adenocarcinoma	YES	Abdomino-Perineal resection	Moderately Differentiated adenocarcinoma	Not available					50-74	AC
R		MC067/13	53	M	7	LSCT	T4N2M1	Stage IV	Adenocarcinoma	YES	Palliative Colostomy	Well Differentiated adenocarcinoma	1					50-74	AC	Lymphovascular Invasion
R		B714/18	75	F	7	LSCT	T1N1MO	Stage III	Adenocarcinoma	NO		Moderately Differentiated adenocarcinoma	1					≥75	AC	Lymphovascular Invasion
R		B1769/08	55	M	5	LSCT	T2N1MO	Stage III	Adenocarcinoma	YES	Sigmoid colectomy	Moderately Differentiated adenocarcinoma	1					50-74	AC	Lymphovascular Invasion
R		MB1638/09	39	M	7	LSCT			Adenocarcinoma	YES	Low Anterior resection	Moderately Differentiated adenocarcinoma	0					≤49	AC	No Lymphovascular Invasion
R		MB3738/11	60	F	2	RSCT	T3NOMO	Stage II	Adenocarcinoma	YES	Right Hemicolectomy	Well Differentiated adenocarcinoma	1					50-74	AC	Lymphovascular Invasion
R		B3981/14	56	F	7	LSCT	T3N1MO	Stage III	Adenocarcinoma	YES	Low Anterior resection	Moderately Differentiated adenocarcinoma	0					50-74	AC	No Lymphovascular Invasion
R		MB2172/08	55	F	4	LSCT			Adenocarcinoma	YES	Palliative Colostomy	Moderately Differentiated adenocarcinoma	1					50-74	AC	Lymphovascular Invasion
R		MC608/15	55	M	7	LSCT	T3N1MO	Stage III	Adenocarcinoma	YES	Low Anterior resection	Moderately Differentiated adenocarcinoma	1					50-74	AC	Lymphovascular Invasion
R		MB2812/11	62	F	7	LSCT	T4N2M1	Stage IV	Adenocarcinoma	NO		Well Differentiated adenocarcinoma	Not available					50-74	AC
R		MC1561/16	40	F	3	RSCT	T4BN1MO	Stage III	Adenocarcinoma	YES	Extended Right Hemicolectomy	Poorly Differentiated adenocarcinoma	1					≤49	AC	Lymphovascular Invasion
R		MB2061/13	35	F	5	LSCT	T4N2MO	Stage III	Adenocarcinoma	YES	Sigmoid colectomy	Well Differentiated adenocarcinoma	0					≤49	AC	No Lymphovascular Invasion
R		B996/10	23	F	7	LSCT			Adenocarcinoma	NO		Moderately Differentiated adenocarcinoma	1					≤49	AC	Lymphovascular Invasion
R		2PS53/12	22	M	3	RSCT	T3NOMO	Stage II	Adenocarcinoma	YES	Palliative Colostomy	Poorly Differentiated adenocarcinoma	Not available					≤49	AC
R		MB848/15	73	F	7	LSCT			Adenocarcinoma	NO		Moderately Differentiated adenocarcinoma	1					50-74	AC	Lymphovascular Invasion
R		MB404/15	87	M	7	LSCT	T4N1MO	Stage III	Adenocarcinoma	YES	Low Anterior resection	Well Differentiated adenocarcinoma	Not available					≥75	AC
R		MB1015/13	47	M	7	LSCT	T3NOMO	Stage II	Adenocarcinoma	YES	Low Anterior resection	Moderately Differentiated adenocarcinoma	Not available					≤49	AC
R		MB515/17	59	F	2	RSCT	T3N1MO	Stage III	Adenocarcinoma	YES	Right Hemicolectomy	Moderately Differentiated adenocarcinoma	Not available					50-74	AC
R		MB675/17	40	F	4	LSCT			Adenocarcinoma	YES	Left Hemicolectomy	Moderately Differentiated adenocarcinoma	0					≤49	AC	No Lymphovascular Invasion
R		B1460/16	26	F	4	LSCT	T3N1MO	Stage III	Adenocarcinoma	YES	Left Hemicolectomy	Well Differentiated adenocarcinoma	Not available					≤49	AC
R		MB789/11	60	M	5	LSCT	T4N1M1	Stage IV	Adenocarcinoma	NO		Well Differentiated adenocarcinoma	1					50-74	AC	Lymphovascular Invasion
R		MB1244/18	40	F	7	LSCT	T3NOMO	Stage II	Adenocarcinoma	YES	Low Anterior resection	Moderately Differentiated adenocarcinoma	Not available					≤49	AC
R		B3659/08	35	M	7	LSCT			Adenocarcinoma	YES	Low Anterior resection	Moderately Differentiated adenocarcinoma	1					≤49	AC	Lymphovascular Invasion
R		MB1491/15	55	M	4	LSCT	T2N1MO	Stage III	Adenocarcinoma	YES	Left Hemicolectomy	Well Differentiated adenocarcinoma	Not available					50-74	AC
R		MB220/18	54	F	7	LSCT	T3N1MO	Stage III	Adenocarcinoma	YES	Abdomino-Perineal resection	Well Differentiated adenocarcinoma	1					50-74	AC	Lymphovascular Invasion
R		ML745/17	25	F	7	LSCT	T2N1MO	Stage III	Adenocarcinoma	NO		Moderately Differentiated adenocarcinoma	1					≤49	AC	Lymphovascular Invasion
R		B2914/17	73	F	2	RSCT	T4N3MO	Stage III	Adenocarcinoma	YES	Right Hemicolectomy	Moderately Differentiated adenocarcinoma	0					50-74	AC	No Lymphovascular Invasion
R		MB2636/08	50	F	7	LSCT	T3N2MO	Stage III	Adenocarcinoma	YES	Abdomino-Perineal resection	Moderately Differentiated adenocarcinoma	1					50-74	AC	Lymphovascular Invasion
R		MB4433/09	47	F	7	LSCT	T2N1MO	Stage III	Adenocarcinoma	YES	Abdomino-Perineal resection	Well Differentiated adenocarcinoma	1					≤49	AC	Lymphovascular Invasion
R		MB3586/08	76	F	5	LSCT	T3N1MO	Stage III	Adenocarcinoma	YES	Sigmoid colectomy	Moderately Differentiated adenocarcinoma	1					≥75	AC	Lymphovascular Invasion
R		MC1068/13	60	F	7	LSCT	T1NOMO	Stage I	Adenocarcinoma	YES	Abdomino-Perineal resection	Well Differentiated adenocarcinoma	1					50-74	AC	Lymphovascular Invasion
R		MB095/13	59	M	7	LSCT	T2NOMO	Stage I	Adenocarcinoma	YES	Low Anterior resection	Moderately Differentiated adenocarcinoma	Not available					50-74	AC
R		B1522/10	61	F	1	RSCT			Adenocarcinoma	NO		Moderately Differentiated adenocarcinoma	1					50-74	AC	Lymphovascular Invasion
R		MB2732/09	45	F	4	LSCT	T3N1MO	Stage III	Adenocarcinoma	YES	Left Hemicolectomy	Moderately Differentiated adenocarcinoma	1					≤49	AC	Lymphovascular Invasion
R		MC503/18	70	F	7	LSCT	T3NOMO	Stage II	Adenocarcinoma	NO		Moderately Differentiated adenocarcinoma	Not available					50-74	AC
R		B1631/11	62	F	5	LSCT	T3NOMO	Stage II	Adenocarcinoma	YES	Sigmoid colectomy	Moderately Differentiated adenocarcinoma	1					50-74	AC	Lymphovascular Invasion
R		B1642/10	82	F	7	LSCT			Adenocarcinoma	NO		Well Differentiated adenocarcinoma	0					≥75	AC	No Lymphovascular Invasion
R		MB181/08	76	M	4	LSCT	T2N1MO	Stage III	Adenocarcinoma	YES	Left Hemicolectomy	Moderately Differentiated adenocarcinoma	0					≥75	AC	No Lymphovascular Invasion
R		MC886/18	50	F	7	LSCT			Adenocarcinoma	NO		Moderately Differentiated adenocarcinoma	1					50-74	AC	Lymphovascular Invasion
R		MB460/11	38	F	7	LSCT	T1NOMO	Stage I	Adenocarcinoma	NO		Moderately Differentiated adenocarcinoma	0					≤49	AC	No Lymphovascular Invasion
R		MC512/14	53	F	7	LSCT	T3N2MO	Stage III	Adenocarcinoma	YES	Low Anterior resection	Moderately Differentiated adenocarcinoma	0					50-74	AC	No Lymphovascular Invasion
R		B2219/12	65	M	2	RSCT	T4N1MO	Stage III	Adenocarcinoma	YES	Right Hemicolectomy	Moderately Differentiated adenocarcinoma	1					50-74	AC	Lymphovascular Invasion
R		MB2978/11	36	M	4	LSCT	T3N1MO	Stage III	Adenocarcinoma	YES	Left Hemicolectomy	Moderately Differentiated adenocarcinoma	1					≤49	AC	Lymphovascular Invasion
R		MC237/13	25	F	5	LSCT	T4NOMO	Stage II	Adenocarcinoma	YES	Sigmoid colectomy	Well Differentiated adenocarcinoma	0					≤49	AC	No Lymphovascular Invasion
R		MB2658/12	52	M	7	LSCT	T3NOMO	Stage II	Adenocarcinoma	YES	Low Anterior resection	Moderately Differentiated adenocarcinoma	1					50-74	AC	Lymphovascular Invasion
R		MC1176/14	39	F	5	LSCT	T3N1MO	Stage III	Adenocarcinoma	YES	Sigmoid colectomy	Poorly Differentiated adenocarcinoma	1					≤49	AC	Lymphovascular Invasion
R		MC1086/17	60	M	3	RSCT	T2N1MO	Stage III	Adenocarcinoma	YES	Extended Right Hemicolectomy	Poorly Differentiated adenocarcinoma	Not available					50-74	AC
R		MB2526/11	32	F	5	LSCT	T4N1M1	Stage IV	Adenocarcinoma	YES	Sigmoid colectomy	Moderately Differentiated adenocarcinoma	0					≤49	AC	No Lymphovascular Invasion
R		MB677/16	65	M	5	LSCT	T3N1MO	Stage III	Adenocarcinoma	YES	Sigmoid colectomy	Moderately Differentiated adenocarcinoma	Not available					50-74	AC
R		B394/14	40	M	7	LSCT	T4N2MO	Stage III	Adenocarcinoma	YES	Palliative Colostomy	Moderately Differentiated adenocarcinoma	Not available					≤49	AC
R		MC107/17	40	F	5	LSCT	T4N1M1	Stage IV	Adenocarcinoma	YES	Sigmoid colectomy	Moderately Differentiated adenocarcinoma	0					≤49	AC	No Lymphovascular Invasion
R		MB1914/16	44	M	7	LSCT	T2N1MO	Stage III	Adenocarcinoma	NO		Well Differentiated adenocarcinoma	1					≤49	AC	Lymphovascular Invasion
R		MB1330/14	26	F	6	LSCT	T3N1MO	Stage III	Adenocarcinoma	YES	Low Anterior resection	Well Differentiated adenocarcinoma	1					≤49	AC	Lymphovascular Invasion
R		MB1521/16	32	M	7	LSCT	T4N1MO	Stage III	Adenocarcinoma	NO		Poorly Differentiated adenocarcinoma	0					≤49	AC	No Lymphovascular Invasion
R		MB3409/12	50	M	5	LSCT	T3N2MO	Stage III	Adenocarcinoma	YES	Sigmoid colectomy	Poorly Differentiated adenocarcinoma	0					50-74	AC	No Lymphovascular Invasion
R		B4287/17	82	M	7	LSCT			Adenocarcinoma	NO		Moderately Differentiated adenocarcinoma	Not available					≥75	AC
R		MB3031/11	50	F	5	LSCT	T2N1MO	Stage III	Adenocarcinoma	YES	Sigmoid colectomy	Moderately Differentiated adenocarcinoma	1					50-74	AC	Lymphovascular Invasion
R		03PS90/13	72	M	3	RSCT	T3N1MO	Stage III	Adenocarcinoma	YES	Extended Right Hemicolectomy	Well Differentiated adenocarcinoma	1					50-74	AC	Lymphovascular Invasion
R		B3225/08	40	F	2	RSCT			Adenocarcinoma	YES	Right Hemicolectomy	Well Differentiated adenocarcinoma	0					≤49	AC	No Lymphovascular Invasion
R		MC1067/13	66	F	7	LSCT	T2NOMO	Stage II	Adenocarcinoma	YES	Low Anterior resection	Well Differentiated adenocarcinoma	0					50-74	AC	No Lymphovascular Invasion
R		B4454/10	30	F	7	LSCT	T4N2M1	Stage IV	Adenocarcinoma	NO		Moderately Differentiated adenocarcinoma	1					≤49	AC	Lymphovascular Invasion
R		B614/09	62	M	2	RSCT	T3N2MO	Stage III	Adenocarcinoma	YES	Right Hemicolectomy	Well Differentiated adenocarcinoma	1					50-74	AC	Lymphovascular Invasion
R		MB2651/15	78	F	5	LSCT	T3NOMO	Stage II	Adenocarcinoma	YES	Sigmoid colectomy	Well Differentiated adenocarcinoma	Not available					≥75	AC
R		B214/16	52	F	7	LSCT			Adenocarcinoma	YES	Abdomino-Perineal resection	Poorly Differentiated adenocarcinoma	Not available					50-74	AC
R		MC651/13	82	F	7	LSCT			Adenocarcinoma	NO		Well Differentiated adenocarcinoma	1					≥75	AC	Lymphovascular Invasion
R		B5833/08	37	F	7	LSCT			Adenocarcinoma	YES	Low Anterior resection	Well Differentiated adenocarcinoma	1					≤49	AC	Lymphovascular Invasion
R		MC1231/14	50	F	7	LSCT			Adenocarcinoma	YES	Low Anterior resection	Moderately Differentiated adenocarcinoma	1					50-74	AC	Lymphovascular Invasion
R		MC184/15	85	M	7	LSCT			Adenocarcinoma	YES	Low Anterior resection	Moderately Differentiated adenocarcinoma	Not available					≥75	AC
R		MC397/14	24	M	2	RSCT			Adenocarcinoma	YES	Right Hemicolectomy	Moderately Differentiated adenocarcinoma	Not available					≤49	AC
R		MB1482/11	56	F	5	LSCT	T3NOMO	Stage II	Adenocarcinoma	YES	Sigmoid colectomy	Poorly Differentiated adenocarcinoma	1					50-74	AC	Lymphovascular Invasion
R		MB1589/13	65	F	5	LSCT	T3NOMO	Stage II	Adenocarcinoma	YES	Sigmoid colectomy	Moderately Differentiated adenocarcinoma	Not available					50-74	AC
R		B219/16	70	F	7	LSCT	T3N2MO	Stage III	Adenocarcinoma	YES	Low Anterior resection	Poorly Differentiated adenocarcinoma	1					50-74	AC	Lymphovascular Invasion
R		MB170/14	67	F	7	LSCT	T2N1MO	Stage III	Adenocarcinoma	YES	Low Anterior resection	Well Differentiated adenocarcinoma	Not available					50-74	AC
R		B1141/11	62	F	5	LSCT	T2NOMO	Stage I	Adenocarcinoma	YES	Sigmoid colectomy	Well Differentiated adenocarcinoma	1					50-74	AC	Lymphovascular Invasion
R		B2740/10	68	M	2	RSCT			Adenocarcinoma	YES	Right Hemicolectomy	Well Differentiated adenocarcinoma	Not available					50-74	AC
R		MB2069/12	75	M	7	LSCT	T3NOMO	Stage II	Adenocarcinoma	YES	Abdomino-Perineal resection	Well Differentiated adenocarcinoma	Not available					≥75	AC
R		MB732/10	72	F	2	RSCT	T3N1MO	Stage III	Adenocarcinoma	YES	Right Hemicolectomy	Moderately Differentiated adenocarcinoma	1					50-74	AC	Lymphovascular Invasion
R		MB464/11	35	F	7	LSCT	T4N1MO	Stage III	Adenocarcinoma	NO		Well Differentiated adenocarcinoma	0					≤49	AC	No Lymphovascular Invasion
R		MB4009/10	75	F	2	RSCT	T3N1MO	Stage III	Adenocarcinoma	YES	Right Hemicolectomy	Poorly Differentiated adenocarcinoma	1					≥75	AC	Lymphovascular Invasion
R		MB2497/11	26	F	7	LSCT	T3N2MO	Stage III	Adenocarcinoma	YES	Low Anterior resection	Poorly Differentiated adenocarcinoma	Not available					≤49	AC
R		B2610/15	40	M	5	LSCT			Adenocarcinoma	YES	Sigmoid colectomy	Poorly Differentiated adenocarcinoma	1					≤49	AC	Lymphovascular Invasion
R		MB711/13	54	F	7	LSCT	T3N2M1	Stage IV	Adenocarcinoma	NO		Moderately Differentiated adenocarcinoma	Not available					50-74	AC
R		MC026/17	28	M	5	LSCT	T3NOMO	Stage II	Adenocarcinoma	YES	Sigmoid colectomy	Moderately Differentiated adenocarcinoma	1					≤49	AC	Lymphovascular Invasion
R		MB3634/11	54	F	7	LSCT	T1NOMO	Stage I	Adenocarcinoma	YES	Abdomino-Perineal resection	Moderately Differentiated adenocarcinoma	1					50-74	AC	Lymphovascular Invasion
R		MB2094/11	62	M	7	LSCT	T3N1MO	Stage III	Adenocarcinoma	YES	Low Anterior resection	Well Differentiated adenocarcinoma	1					50-74	AC	Lymphovascular Invasion
R		MB2285/12	64	M	7	LSCT			Adenocarcinoma	YES	Low Anterior resection	Moderately Differentiated adenocarcinoma	1					50-74	AC	Lymphovascular Invasion
R		MB3098/13	47	F	7	LSCT	T1NOMO	Stage I	Adenocarcinoma	YES	Low Anterior resection	Moderately Differentiated adenocarcinoma	Not available					≤49	AC
R		MC870/17	55	F	7	LSCT	T4N1M1	Stage IV	Adenocarcinoma	YES	Palliative Colostomy	Moderately Differentiated adenocarcinoma	Not available					50-74	AC
R		MB2411/13	54	M	5	LSCT	T3N1MO	Stage III	Adenocarcinoma	YES	Sigmoid colectomy	Moderately Differentiated adenocarcinoma	Not available					50-74	AC
R		B2311/16	47	F	7	LSCT	T4NOMO	Stage II	Adenocarcinoma	NO		Well Differentiated adenocarcinoma	1					≤49	AC	Lymphovascular Invasion
R		MB143/15	56	M	5	LSCT	T3NOMO	Stage II	Adenocarcinoma	YES	Sigmoid colectomy	Well Differentiated adenocarcinoma	1					50-74	AC	Lymphovascular Invasion
R		MC239/18	78	M	7	LSCT	T1NOMO	Stage I	Adenocarcinoma	YES	Low Anterior resection	Well Differentiated adenocarcinoma	1					≥75	AC	Lymphovascular Invasion
R		MB401/16	53	F	2	RSCT	T4NOMO	Stage II	Adenocarcinoma	YES	Right Hemicolectomy	Moderately Differentiated adenocarcinoma	1					50-74	AC	Lymphovascular Invasion
R		07PS21/13	74	M	6	LSCT	T3N1MO	Stage III	Adenocarcinoma	NO		Moderately Differentiated adenocarcinoma	1					50-74	AC	Lymphovascular Invasion
R		B4214/10	49	F	5	LSCT	T3N1MO	Stage III	Adenocarcinoma	YES	Sigmoid colectomy	Moderately Differentiated adenocarcinoma	Not available					≤49	AC
R		MB2236/11	56	M	4	LSCT	T3N1MO	Stage III	Adenocarcinoma	YES	Left Hemicolectomy	Moderately Differentiated adenocarcinoma	1					50-74	AC	Lymphovascular Invasion
R		MC1282/13	54	M	5	LSCT	T4NOMO	Stage II	Adenocarcinoma	YES	Sigmoid colectomy	Moderately Differentiated adenocarcinoma	0					50-74	AC	No Lymphovascular Invasion
R		B3365/12	27	M	5	LSCT	T4N1M1	Stage IV	Adenocarcinoma	YES	Palliative Colostomy	Moderately Differentiated adenocarcinoma	0					≤49	AC	No Lymphovascular Invasion
R		MB3235/12	50	M	5	LSCT	T2NOMO	Stage I	Adenocarcinoma	YES	Sigmoid colectomy	Moderately Differentiated adenocarcinoma	Not available					50-74	AC
R		MB518/08	16	M	7	LSCT			Adenocarcinoma	NO		Poorly Differentiated adenocarcinoma	1					≤49	AC	Lymphovascular Invasion
R		MB1069/16	75	F	6	LSCT	T3NOMO	Stage II	Adenocarcinoma	YES	Low Anterior resection	Moderately Differentiated adenocarcinoma	Not available					≥75	AC
R		MB356/10	60	M	7	LSCT	T4N2M1	Stage IV	Adenocarcinoma	NO		Moderately Differentiated adenocarcinoma	0					50-74	AC	No Lymphovascular Invasion
R		B864/09	56	M	7	LSCT			Adenocarcinoma	YES	Abdomino-Perineal resection	Moderately Differentiated adenocarcinoma	1					50-74	AC	Lymphovascular Invasion
R		MC1804/15	27	M	1	RSCT	T4N1MO	Stage III	Adenocarcinoma	NO		Moderately Differentiated adenocarcinoma	1					≤49	AC	Lymphovascular Invasion
R		B1035/11	80	F	5	LSCT			Adenocarcinoma	NO		Moderately Differentiated adenocarcinoma	1					≥75	AC	Lymphovascular Invasion
R		MC333/15	60	M	5	LSCT	T3N2MO	Stage III	Adenocarcinoma	YES	Sigmoid colectomy	Well Differentiated adenocarcinoma	0					50-74	AC	No Lymphovascular Invasion
R		MC852/17	20	M	5	LSCT	T4N2MO	Stage III	Adenocarcinoma	YES	Sigmoid colectomy	Moderately Differentiated adenocarcinoma	1					≤49	AC	Lymphovascular Invasion
R		MB814/16/1	56	M	5	LSCT	T2N1MO	Stage III	Adenocarcinoma	YES	Sigmoid colectomy	Moderately Differentiated adenocarcinoma	1					50-74	AC	Lymphovascular Invasion
R		MC450/17	57	M	5	LSCT	T2NOMO	Stage I	Adenocarcinoma	YES	Sigmoid colectomy	Well Differentiated adenocarcinoma	0					50-74	AC	No Lymphovascular Invasion
R		MB634/10	60	F	5	LSCT	T3N1MO	Stage III	Adenocarcinoma	YES	Sigmoid colectomy	Moderately Differentiated adenocarcinoma	Not available					50-74	AC
R		B2093/18	41	F	7	LSCT	T1NOMO	Stage I	Adenocarcinoma	NO		Moderately Differentiated adenocarcinoma	1					≤49	AC	Lymphovascular Invasion
R		B1129/15	42	M	2	RSCT	T3NOMO	Stage II	Adenocarcinoma	YES	Right Hemicolectomy	Moderately Differentiated adenocarcinoma	1					≤49	AC	Lymphovascular Invasion
R		B7047/12	62	F	1	RSCT	T2NOMO	Stage I	Mucinous adenocarcinoma	NO		Moderately Differentiated adenocarcinoma	1					50-74	SRCC & MAC	Lymphovascular Invasion
R		MB3932/08	29	M	5	LSCT	T3N2MO	Stage III	Mucinous adenocarcinoma	YES	Palliative Colostomy	Moderately Differentiated adenocarcinoma	1					≤49	SRCC & MAC	Lymphovascular Invasion
R		B304/11	45	F	7	LSCT	T1NOMO	Stage I	Mucinous adenocarcinoma	YES	Low Anterior resection	Moderately Differentiated adenocarcinoma	1					≤49	SRCC & MAC	Lymphovascular Invasion
R		MB083/09	65	M	1	RSCT			Mucinous adenocarcinoma	YES	Right Hemicolectomy	Moderately Differentiated adenocarcinoma	1					50-74	SRCC & MAC	Lymphovascular Invasion
R		B2619/11	37	F	7	LSCT			Mucinous adenocarcinoma	YES	Abdomino-Perineal resection	Moderately Differentiated adenocarcinoma	1					≤49	SRCC & MAC	Lymphovascular Invasion
R		B4185/13	21	M	7	LSCT	T4NOM1	Stage IV	Mucinous adenocarcinoma	NO		Well Differentiated adenocarcinoma	1					≤49	SRCC & MAC	Lymphovascular Invasion
R		B4300/11	31	F	7	LSCT	T2N1MO	Stage III	Mucinous adenocarcinoma	YES	Low Anterior resection	Moderately Differentiated adenocarcinoma	1					≤49	SRCC & MAC	Lymphovascular Invasion
R		MC688/13	43	F	5	LSCT			Mucinous adenocarcinoma	YES	Sigmoid colectomy	Well Differentiated adenocarcinoma	1					≤49	SRCC & MAC	Lymphovascular Invasion
R		B505/17	46	M	5	LSCT			Mucinous adenocarcinoma	YES	Sigmoid colectomy	Moderately Differentiated adenocarcinoma	1					≤49	SRCC & MAC	Lymphovascular Invasion
R		MC897/13	45	F	7	LSCT	T1NOMO	Stage I	Mucinous adenocarcinoma	YES	Low Anterior resection	Poorly Differentiated adenocarcinoma	1					≤49	SRCC & MAC	Lymphovascular Invasion
R		B375/13	35	M	7	LSCT	T2NOMO	Stage I	Mucinous adenocarcinoma	NO		Moderately Differentiated adenocarcinoma	1					≤49	SRCC & MAC	Lymphovascular Invasion
R		MB1388/11	40	M	2	RSCT	T3N2MO	Stage III	Mucinous adenocarcinoma	YES	Right Hemicolectomy	Well Differentiated adenocarcinoma	1					≤49	SRCC & MAC	Lymphovascular Invasion
R		MB1668/09	47	F	1	RSCT	T3N2MO	Stage III	Mucinous adenocarcinoma	YES	Right Hemicolectomy	Moderately Differentiated adenocarcinoma	1					≤49	SRCC & MAC	Lymphovascular Invasion
R		B2486/16	50	M	7	LSCT	T2N1MO	Stage III	Mucinous adenocarcinoma	YES	Low Anterior resection	Well Differentiated adenocarcinoma	1					50-74	SRCC & MAC	Lymphovascular Invasion
R		B5501/11	47	M	5	LSCT			Mucinous adenocarcinoma	NO		Well Differentiated adenocarcinoma	1					≤49	SRCC & MAC	Lymphovascular Invasion
R		MB1863/12	27	M	7	LSCT	T2N1MO	Stage III	Mucinous adenocarcinoma	YES	Abdomino-Perineal resection	Moderately Differentiated adenocarcinoma	1					≤49	SRCC & MAC	Lymphovascular Invasion
R		MC719/13	49	F	7	LSCT	T4N1MO	Stage III	Mucinous adenocarcinoma	YES	Low Anterior resection	Moderately Differentiated adenocarcinoma	1					≤49	SRCC & MAC	Lymphovascular Invasion
R		B808/17	50	F	7	LSCT	T4N2MO	Stage III	Mucinous adenocarcinoma	YES	Low Anterior resection	Moderately Differentiated adenocarcinoma	1					50-74	SRCC & MAC	Lymphovascular Invasion
R		B1716/13	80	F	2	RSCT	T1NOMO	Stage I	Mucinous adenocarcinoma	YES	Right Hemicolectomy	Moderately Differentiated adenocarcinoma	1					≥75	SRCC & MAC	Lymphovascular Invasion
R		MC361/13	25	F	7	LSCT	T4NOMO	Stage II	Mucinous adenocarcinoma	YES	Low Anterior resection	Moderately Differentiated adenocarcinoma	1					≤49	SRCC & MAC	Lymphovascular Invasion
R		MB2944/08	69	F	7	LSCT			Mucinous adenocarcinoma	YES	Low Anterior resection	Moderately Differentiated adenocarcinoma	1					50-74	SRCC & MAC	Lymphovascular Invasion
R		MC1445/16	70	F	4	LSCT	T3N2MO	Stage III	Mucinous adenocarcinoma	YES	Left Hemicolectomy	Well Differentiated adenocarcinoma	1					50-74	SRCC & MAC	Lymphovascular Invasion
R		MB1347/13	86	M	7	LSCT	T4N1MO	Stage III	Signet ring adenocarcinoma	NO		Poorly Differentiated adenocarcinoma	1					≥75	SRCC & MAC	Lymphovascular Invasion
R		MC2079/14	47	M	7	LSCT			Signet ring adenocarcinoma	NO		Poorly Differentiated adenocarcinoma	1					≤49	SRCC & MAC	Lymphovascular Invasion
R		MC603/13	49	F	7	LSCT			Signet ring adenocarcinoma	NO		Poorly Differentiated adenocarcinoma	1					≤49	SRCC & MAC	Lymphovascular Invasion
P	45	B365/20	57	F	7	LSCT	T4NOMO	II	SIGNET RING	YES	LAR	3	1	NO		NO	NO
P	55	B206/20	17	F	6	LSCT	T4N2M1	IV	SIGNET RING	NO	BIOPSY	3	1	NO		NO	PROCTOSCOPY
P	56	B3966/19	29	M	7	LSCT	T4N1M1	IV	SIGNET RING	NO	BIOPSY	3		NO		NO	PROCTOSCOPY
P	81	ML756/20	40	M	2	RSCT	T2N3M1	IV	SIGNET RING	YES	RIGHT HEMICOLECTOMY	3		NO		NO	NO
P	81	ML880/20	40	M	2	RSCT	T2N3M1	IV	SIGNET RING	YES	RIGHT HEMICOLECTOMY	3	1	NO		NO	NO
P	86	B1640/20 AND MC550/19	48	F	7	LSCT	T2NOMO	I	SIGNET RING	YES	APR	3	1	NO		NO	NO
P	87	S20-02398	50	M	8	LSCT	T3NOMO	II	SIGNET RING	YES	LEFT HEMICOLECTOMY	3	1	NO		NO	COLONOSCOPY
P	98	MC346/20	37	M	5	LSCT	T2N1MO	III	SIGNET RING	NO	BIOPSY	3	1	NO		NO	COLONOSCOPY
P	117	B087/21	35	M	6	LSCT	T4N2MO	III	SIGNET RING	YES	LAR	3	1	NO		NO	COLONOSCOPY
P	133	B2127/20	48	M	5	LSCT	T4N2M1	IV	SIGNET RING	NO	BIOPSY	3	1
P	203	MC625/19	30	F	2	RSCT	T4N0M0	II	SIGNET RING	NO	BIOPSY	3	1
P	205	21:UH002590	37	F	7	LSCT	T4N1M0	III	SIGNET RING	NO	BIOPSY	3	1
P	219	B0471/21	24	F	4	LSCT	T4N2M0	III	SIGNET RING	YES	LEFT HEMICOLECTOMY	3	1
P	5	B3256/19	88	M	1	RSCT	T4N1M1	IV	MAC	YES	PALLIATIVE	2	1	NO		NO	NO
P	9	B3207/19 AND BM2067/21	43	M	7	LSCT	T3N1MO	III	MAC	YES	APR	3	1	YES	SISTER	YES	COLONOSCOPY
P	48	B366/20	54	M	7	LSCT	T3N2MO	III	MAC	YES	APR	2	1	NO		YES	COLONOSCOPY
P	83	S19-02743	70	F	1	RSCT	T4N2M1	IV	MAC	NO	BIOPSY	2	1	YES	FATHER HAD CRC	YES	COLONOSCOPY
P	83	MC0845/19 S19-2887	70	F	1	RSCT	T4N2M1	IV	MAC	NO	BIOPSY	2	1	YES	FATHER HAD CRC	YES	COLONOSCOPY
P	111	B2054/20	68	F	7	LSCT	T3NOMO	II	MAC	YES	LAR	1	1	NO		NO	COLONOSCOPY
P	116	UCIB1153/21	68	M	7	LSCT	T3NOMO	II	MAC	YES	APR	2	1	NO		NO	COLONOSCOPY
P	126	B054/21	51	M	7	LSCT	T4N2M1	IV	MAC	NO	BIOPSY	2	1	NO		NO	COLONOSCOPY
P	144	06PS184/20	40	M	7	LSCT	T3N1MO	III	MAC	NO	BIOPSY	2	1
P	169	UCIB909/21	22	M	7	LSCT	T4N1M1	IV	MAC	YES	LAR	2	1
P	175	ML298/21	51	F	2	RSCT	T3NOMO	II	MAC	YES	RIGHT HEMICOLECTOMY	2	1
P	177	S21-01228	80	F	2	RSCT	T3N1MO	III	MAC	YES	RIGHT HEMICOLECTOMY	2	1
P	181	MC305/21	67	M	2	RSCT	T2NOMO	I	MAC	YES	RIGHT HEMICOLECTOMY	2	1
P	187	10PS55/17	69	F	7	LSCT	T2NOMO	I	MAC	NO	BIOPSY	2
P	190	B317/21	46	F	2	RSCT	T3N0M0	II	MAC	YES	RIGHT HEMICOLECTOMY	2	1
P	210	B464/21	70	F	7	LSCT	T3N1M0	III	MAC	NO	BIOPSY	2	1
P	238	UCIB2560/21	54	M	7	LSCT	T4N0M0	II	MAC	YES	LAR	2	1	NO	14.12.08
P	1	B2185/19	68	F	6	LSCT	T2NOMO	I	AC	YES	LAR	1		NO		NO	NO
P	1	B3206/19	68	F	6	LSCT	T2NOMO	I	AC	YES	LAR	1	1	NO		NO	NO
P	3	20022160	62	F	7	LSCT	T3NOMO	II	AC	YES	LAR	2		NO		NO	COLONOSCOPY
P	4	19:UH00006	65	M	7	LSCT	T3NOMO	II	AC	YES	LAR			NO		NO	COLONOSCOPY
P	7	B3978/18	43	M	7	LSCT	T4N1MO	III	AC	YES	APR	2	1	NO		NO	COLONOSCOPY
P	10	B016/19	70	F	7	LSCT	T4N1M1	IV	AC	NO	PALLIATIVE	2		NO		NO	PROCTOSCOPY
P	11	ML740/19/ B3268/19	70	F	7	LSCT	T3N1MO	III	AC	YES	LAR	2	1	NO		YES	COLONOSCOPY
P	12	MC655/20 AND MB199/18	47	M	7	LSCT	T3N1MO	III	AC	NO				NO		NO	NO
P	17	10PS139/19	78	M	7	LSCT	T3NOMO	II	AC	NO	BIOPSY	2		YES	SON - OPERATED AT 25 YEARS FOR CRC	YES	COLONOSCOPY
P	18	08PS82/19	49	F	5	LSCT	T2NOMO	I	AC	NO	BIOPSY	1		NO		NO	COLONOSCOPY
P	23	B3687/19	64	F	1	RSCT	T3N1MO	III	AC	YES	RIGHT HEMICOLECTOMY	2	1	NO		NO	NO
P	24	B3638/19	80	F	2	RSCT	T3N1MO	III	AC	NO	BIOPSY	3		NO		NO	COLONOSCOPY
P	26	MC853/19	64	M	7	LSCT	T4N1M1	IV	AC	NO	BIOPSY	3		NO		NO	PROCTOSCOPY
P	27	H160/17	60	F	7	LSCT	T4N1MO	III	AC	NO	BIOPSY	2		NO		NO	PROCTOSCOPY
P	29	B1758/19	69	M	7	LSCT	T3N1MO	III	AC	NO	BIOPSY	2	1	NO		NO	PROCTOSCOPY
P	30	19:UH001226	55	M	5	LSCT	T2N1MO	III	AC	YES	SIGMOID COLECTOMY	2	1	NO		NO	NO
P	31	H402/19	21	F	3	RSCT	T4N1MO	III	AC	YES	EXTENDED RIGHT HEMICOLECTOMY	2	1	NO		NO	COLONOSCOPY
P	32	B3807/19	53	M	2	RSCT	T4N2M1	IV	AC	YES	EXTENDED RIGHT HEMICOLECTOMY	3	1	NO		NO	COLONOSCOPY
P	32	MC878/19	53	F	2	RSCT	T4N2M1	IV	AC	YES	EXTENDED RIGHT HEMICOLECTOMY	3	1	NO		NO	COLONOSCOPY
P	33	B3897/19	49	M	2	RSCT	T4N2M1	IV	AC	YES	EXTENDED RIGHT HEMICOLECTOMY	2	1	NO		NO	COLONOSCOPY
P	34	MC464/20	69	M	1	RSCT	T3NOM1	IV	AC	YES	EXTENDED RIGHT HEMICOLECTOMY	2	1	NO		NO	NO
P	34	B4043/19	69	M	1	RSCT	T3NOM1	IV	AC	YES	EXTENDED RIGHT HEMICOLECTOMY	2	1	NO		NO	NO
P	35	B1618/19	70	F	2	RSCT	T3N1MO	III	AC	YES	RIGHT HEMICOLECTOMY	2	1	YES	FATHER HAD CRC	YES	NO
P	36	B3923/19	59	M	7	LSCT	T4N1M1	IV	AC	NO	PALLIATIVE	2	1	NO		NO	NO
P	38	ML1187/19	42	M	4	LSCT	T4NOMO	II	AC	YES	LEFT HEMICOLECTOMY			NO		YES	NO
P	40	LMK2925/19	75	F	7	LSCT	T3N2MO	III	AC	YES	APR	2		YES	SON HAD CRC	NO	COLONOSCOPY
P	40	B031/20	75	F	7	LSCT	T3N2MO	III	AC	YES	APR	2	1	YES	SON HAD CRC	NO	COLONOSCOPY
P	42	B344/20	51	F	2	RSCT	T3N1M1	IV	AC	YES	RIGHT HEMICOLECTOMY	2	1	NO		NO	NO
P	44	B213/20	62	M	7	LSCT	T3N2MO	III	AC	YES	APR	2	1	NO		NO	COLONOSCOPY
P	46	B798/20	51	M	6	LSCT	T3NOMO	II	AC	YES	PROCTOCOLECTOMY	2	1	NO		NO	NO
P	46	B267/20	51	M	6	LSCT	T3NOMO	II	AC	YES	PROCTOCOLECTOMY			NO		NO	NO
P	47	B454/20 / B1699/20	46	M	7	LSCT	T4N1M1	IV	AC	YES	APR	2	1	NO		NO	NO
P	47	S18-00114	46	M	7	LSCT	T4N1M1	IV	AC	YES	APR	1		NO		NO	NO
P	49	ML081/20	70	F	2	RSCT	T3NOMO	II	AC	YES	RIGHT HEMICOLECTOMY	2	1	NO		NO	NO
P	50	ML046/20	29	F	1	RSCT	T3N1MO	III	AC	YES	RIGHT HEMICOLECTOMY	2	1	NO		NO	NO
P	51	B382/20	40	F	7	LSCT	T4N1MO	III	AC	NO	BIOPSY	2		NO		NO	NO
P	52	MB032/20	49	M	5	LSCT	T3NOMO	II	AC	NO	BIOPSY	1		NO		NO	PROCTOSCOPY
P	52	B966/20	49	M	5	LSCT	T3NOMO	II	AC	YES	LEFT HEMICOLECTOMY	2	1	NO		NO	PROCTOSCOPY
P	59	ML082/20	72	M	7	LSCT	T3NOMO	II	AC	YES	APR	2	1	NO		NO	NO
P	60	B821/20	62	M	4	LSCT	T3NOMO	II	AC	YES	LEFT HEMICOLECTOMY	2	1	NO		YES	NO
P	61	ML119/20	61	M	1	RSCT	T2N2MO	III	AC	YES	RIGHT HEMICOLECTOMY	3	1	NO		NO	NO
P	62	MC085/19	66	M	7	LSCT	T4N2MO	III	AC	YES	APR	2		NO		NO	PROCTOSCOPY
P	62	MC0150/19	66	M	7	LSCT	T4N2MO	III	AC	YES	APR	2	1	NO		NO	PROCTOSCOPY
P	63	ML742/19	18	M	7	LSCT	T3NOMO	II	AC	NO	BIOPSY	2		NO		NO	PROCTOSCOPY
P	64	B869/20	71	M	7	LSCT	T3N1M1	IV	AC	YES	APR	2	1	NO		NO	COLONOSCOPY
P	66	S20-00204	35	M	7	LSCT	T2NOMO	I	AC	NO	BIOPSY	3		NO		NO	PROCTOSCOPY
P	68	19:UH000948	47	M	1	RSCT	T4N2M1	IV	AC	NO	BIOPSY	2	1	NO		NO	COLONOSCOPY
P	70	B1666/20	81	F	7	LSCT	T3NOMO	II	AC	YES	APR	2	1	NO		NO	NO
P	72	B1741/20	68	F	2	RSCT	T2NOMO	I	AC	YES	RIGHT HEMICOLECTOMY	3	1	NO		NO	NO
P	75	B1729/20	52	F	7	LSCT	T4N2M0	III	AC	YES	APR	2	1	NO		NO	NO
P	76	B1774/20	75	F	1	RSCT	T4N1MO	III	AC	YES	RIGHT HEMICOLECTOMY	2	1	NO		NO	NO
P	80	B1862/20	70	F	5	LSCT	T1NOMO	I	AC	YES	SIGMOID COLECTOMY	2	1	NO		NO	NO
P	82	ML649/20	60	F	7	LSCT	T2N1M1	IV	AC	NO	BIOPSY	2		NO		NO	NO
P	85	B1737/20 AND B298/21	79	F	9	RSCT	T4N1M1	IV	AC	YES	RIGHT HEMICOLECTOMY	2	1	NO		NO	NO
P	87	BM984/20	50	M	8	LSCT	T3NOMO	II	AC	YES	LEFT HEMICOLECTOMY	1	1	NO		NO	COLONOSCOPY
P	89	ML921/20	58	F	2	RSCT	T3NOMO	II	AC	YES	RIGHT HEMICOLECTOMY	2	1	NO		NO	NO
P	90	B1883/20	58	M	7	LSCT	T3NOMO	II	AC	YES	LAR	2	1	NO		NO	COLONOSCOPY
P	91	MC700/20	35	F	2	RSCT	T3N2MO	III	AC	YES	RIGHT HEMICOLECTOMY	2	1	NO		NO	COLONOSCOPY
P	92	ML866/20	60	F	7	LSCT	T1NOMO	I	AC	YES	LAR	2	1	NO		NO	NO
P	93	ML741/20	56	M	2	RSCT	T3N1MO	III	AC	YES	RIGHT HEMICOLECTOMY	2	1	NO		NO	NO
P	94	ML161/20	87	F	5	LSCT	T3NOMO	II	AC	YES	SIGMOID COLECTOMY	2	1	NO		NO	NO
P	95	ML223/20	48	M	4	LSCT	T3NOMO	II	AC	YES	LEFT HEMICOLECTOMY	2	1	NO		NO	NO
P	96	ML506/20	70	F	5	LSCT	T4NOMO	II	AC	YES	SIGMOID COLECTOMY	2	1	NO		NO	NO
P	97	MC553/20	56	M	4	LSCT	T3N1MO	III	AC	NO	BIOPSY	2		NO		NO	COLONOSCOPY
P	101	20:UH001060	42	M	6	LSCT	T4N2M1	IV	AC	NO	BIOPSY	1	1	NO		NO	COLONOSCOPY
P	102	B1922/20	42	F	7	LSCT	T2NOMO	I	AC	NO	BIOPSY	2	1	NO		NO	PROCTOSCOPY
P	103	MC665/20 DUPLICATE	48	M	7	LSCT	T3N1MO	III	AC	NO	BIOPSY	2	1	NO		NO	PROCTOSCOPY
P	104	S20-2635	62	M	4	LSCT	T4N1M1	IV	AC	NO	BIOPSY	1	1	NO		YES	COLONOSCOPY
P	106	S20-02823	45	F	6	LSCT	T3N3M1	IV	AC	YES	LAR	2	1	NO		NO	COLONOSCOPY
P	106	LMK2430/20	44	F	6	LSCT	T3N3M1	IV	AC	YES	LAR	1		NO		NO	COLONOSCOPY
P	108	20023837	36	F	3	RSCT	T3NOMO	II	AC	NO	BIOPSY	2		NO		NO	COLONOSCOPY
P	109	LMK2592/20	70	F	7	LSCT	T3NOMO	II	AC	YES	LAR	2	1	NO		YES	NO
P	113	LMK1222/20	24	F	7	LSCT	T3NOMO	II	AC	YES	LAR	1		NO		YES	COLONOSCOPY
P	113	S20-02969	24	F	7	LSCT	T3NOMO	II	AC	YES	LAR	1	1	NO		YES	COLONOSCOPY
P	114	UCIB2234/20	48	F	7	LSCT	T4NOM1	IV	AC	NO	BIOPSY	2	1	NO		NO	PROCTOSCOPY
P	116	MB576/20	68	M	7	LSCT	T3NOMO	II	AC	YES	APR	2	0	NO		NO	COLONOSCOPY
P	121	B2106/20	23	M	7	LSCT	T3N2M1	IV	AC	NO	BIOPSY	2	1	NO		NO	PROCTOSCOPY
P	122	MB002/21	53	F	2	RSCT	T4N2M1	IV	AC	NO	BIOPSY			NO		NO	COLONOSCOPY
P	123	B0028/21	75	M	7	LSCT	T3N1M1	IV	AC	NO	BIOPSY	2	1	NO		NO	COLONOSCOPY
P	123	LMK1490/20	75	M	7	LSCT	T3N1M1	IV	AC	NO	BIOPSY	2	1	NO		NO	COLONOSCOPY
P	124	ML1225/20	48	M	1	RSCT	T4NOMO	II	AC	YES	RIGHT HEMICOLECTOMY	2	1	NO		NO	NO
P	127	S21-210	67	M	7	LSCT	T4N2M1	IV	AC	NO	BIOPSY	2	1	NO		NO	COLONOSCOPY
P	127	BM189/20	67	M	7	LSCT	T4N2M1	IV	AC	NO	BIOPSY	1	1	NO		NO	COLONOSCOPY
P	128	B084/21	23	F	7	LSCT	T4N1M1	IV	AC	NO	BIOPSY	1	1	NO		NO	PROCTOSCOPY
P	129	ML1119/20	68	M	7	LSCT	T2N2MO	III	AC	NO	BIOPSY	1	1
P	131	ML1223/20	65	M	5	LSCT	T3NOMO	II	AC	YES	SIGMOID COLECTOMY	2	1
P	134	B0071/21	87	F	7	LSCT	T3N1M1	IV	AC	NO	BIOPSY	2	1
P	135	BM311/21	33	F	2	RSCT	T4N1M1	IV	AC	NO	BIOPSY	2
P	139	MC093/21	36	M	1	RSCT	T4N1M1	IV	AC	NO	BIOPSY	2	1
P	142	B133/21	39	M	7	LSCT	T3NOMO	II	AC	YES	TOTAL PROCTOCOLECTOMY	2	1
P	143	20:UH000507	49	F	7	LSCT	T2NOMO	I	AC	YES	APR	2
P	145	20UH:02973	69	M	4	LSCT	T4N1MO	III	AC	YES	LEFT HEMICOLECTOMY	2	1
P	146	BM312/21	48	M	7	LSCT	T2NOMO	I	AC	YES	LAR	2
P	146	B0110/21	48	M	7	LSCT	T2N0M0	I	AC	YES	LAR	2	1
P	147	B179/20	55	F	7	LSCT	T4N1MO	III	AC	NO	BIOPSY	2	1
P	151	B3797/19	29	M	3	RSCT	T2N1MO	III	AC	YES	RIGHT HEMICOLECTOMY	2	1
P	152	B2786/19	19	F	7	LSCT	T3NOMO	II	AC	NO	BIOPSY	1	1
P	153	MC169/19	32	M	7	LSCT	T3NOMO	II	AC	NO	BIOPSY	2	1
P	154	MC0521/19/ BM924/21	39	M	1	RSCT	T3N1MO	III	AC	YES	RIGHT HEMICOLECTOMY	2	1
P	155	LMK372/21	73	F	1	RSCT	T3N1MO	III	AC	YES	PROCTOCOLECTOMY	2
P	155	S21-00605	73	F	1	RSCT	T3N1MO	III	AC	YES	PROCTOCOLECTOMY	2	1
P	156	B143/21	65	M	1	RSCT	T4N1M1	IV	AC	YES	RIGHT HEMICOLECTOMY	2	1
P	157	MC171/21	38	M	6	LSCT	T4NOMO	II	AC	NO	BIOPSY	2
P	159	BM1013/21	70	F	7	LSCT	T4NOMO	II	AC	NO	BIOPSY	2	1
P	160	21:UH000016	61	F	4	LSCT	T3NOMO	II	AC	YES	SIGMOID COLECTOMY	2	1
P	162	MB133/21	73	F	7	LSCT	T2NOMO	I	AC	NO	BIOPSY	2	1
P	162	B0178/21	73	F	7	LSCT	T2NOMO	I	AC	NO	BIOPSY	2	1
P	163	MB367/21	50	M	7	LSCT	T4N1MO	III	AC	NO	BIOPSY	2
P	164	ML314/21	60	F	2	RSCT	T3NOMO	II	AC	YES	RIGHT HEMICOLECTOMY	2	1
P	165	BM332/21	59	F	8	LSCT	T4NOM1	IV	AC	YES	LEFT HEMICOLECTOMY	2
P	165	B183/21	59	F	8	LSCT	T4NOM1	IV	AC	YES	LEFT HEMICOLECTOMY	2	1
P	166	B127/21	71	M	7	LSCT	T2NOMO	I	AC	YES	LAR	2
P	166	B191/21	71	M	7	LSCT	T2NOMO	I	AC	YES	LAR	1	1
P	167	10PS97/19	60	F	7	LSCT	T3N2M1	IV	AC	NO	BIOPSY	1
P	171	B0177/21	67	M	7	LSCT	T3NOMO	II	AC	NO	BIOPSY	2
P	171	LMIC940/21	67	M	6	LSCT	T3N1MO	III	AC	YES	LAR	2	1
P	172	BM1516/21	44	M	7	LSCT	T2NOMO	I	AC	YES	LAR	2	1
P	173	ML384/21	83	M	1	RSCT	T4N3MO	III	AC	YES	RIGHT HEMICOLECTOMY	2	1
P	176	S21-01149	54	F	6	LSCT	T4N3M1	IV	AC	NO	BIOPSY	3
P	178	21:UH000818	51	M	7	LSCT	T3NOMO	II	AC	YES	LAR	2
P	178	LMK1030/21	51	M	7	LSCT	T3NOMO	II	AC	YES	LAR	2
P	178	S21-01294	51	M	4	LSCT	T3NOMO	II	AC	YES	LEFT HEMICOLECTOMY AND LAR	2	1
P	179	B246/21	62	M	7	LSCT	T2NOMO	I	AC	YES	APR	2	1
P	180	B267/21	72	F	6	LSCT	T4N1MO	III	AC	YES	LAR	2	1
P	185	S17-03288	69	F	4	LSCT	T4N2M1	IV	AC	NO	BIOPSY	2
P	186	10PS67/17	25	M	7	LSCT	T4N1M1	IV	AC	NO	BIOPSY	2
P	188	UCIB1434/21 UCIB1334/21	74	F	1	RSCT	T3N2M0	III	AC	YES	RIGHT HEMICOLECTOMY	3	1
P	190	LMK1422/21	46	M	2	RSCT	T3NOMO	II	AC	YES	RIGHT HEMICOLECTOMY	2
P	191	UCIB1470/21	45	F	7	LSCT	T3N1M0	III	AC	YES	APR	2	1
P	192	UCIB1487/21	74	F	7	LSCT	T2N1MO	III	AC	YES	LAR	2	1
P	193	UCIB1492/21	56	F	7	LSCT	T4N1M0	III	AC	YES	APR	2	1
P	194	MC030/19 MC127/19 UCIB618/21	51	M	7	LSCT	T3N0M0	II	AC	NO	BIOPSY	2	1
P	196	11PS40/19	48	F	7	LSCT	T1N1M0	III	AC	NO	BIOPSY	2
P	197	B392/21	50	M	1	RSCT	T1N0M0	I	AC	NO	BIOPSY	1	1
P	198	B0442/21	50	F	7	LSCT	T2N0M0	I	AC	NO	BIOPSY	1	0
P	199	MC0474/21	80	M	3	RSCT	T4N0M1	IV	AC	YES	EXTENDED RIGHT HEMICOLECTOMY	2	1
P	200	B423/21	60	M	7	LSCT	T3NOMO	II	AC	NO	BIOPSY	2	1
P	201	B401/21	44	F	1	RSCT	T3N0M0	II	AC	NO	BIOPSY	2	1
P	207	B208/20	35	F	5	LSCT	T3N0M0	II	AC	YES	SIGMOID COLECTOMY	2	1
P	208	UCIB1572/21	31	F	7	LSCT	T3N0M0	II	AC	YES	APR	2	1
P	211	UCIB1411/21	49	M	4	LSCT	T2N1M0	III	AC	NO	BIOPSY	1	1
P	213	UCIB1691/21	60	F	7	LSCT	T3N1MO	III	AC	YES	APR	2	1
P	216	MC558/21	39	M	7	LSCT	T3N1MO	III	AC	NO	BIOPSY	2	1
P	218	B0633/20	69	M	5	LSCT	T4N0M1	IV	AC	NO	BIOPSY	2	1
P	224	BM1883/21	41	M	7	LSCT	T2N0M0	I	AC	NO	BIOPSY	2
P	225	UCIB1112/21	13	F	4	LSCT	T4N2M0	III	AC	YES	LEFT HEMICOLECTOMY	2	1
P	237	UCIB1933/21	74	F	7	LSCT	T4N0M0	II	AC	YES	LAR	2	1	NO	10.11.12
P	239	UCIB651/20	45	F	7	LSCT	T1N0M0	I	AC	NO	BIOPSY	2		NO	08.07.16
P	240	UCIB1002/20	63	M	4	LSCT	T3N0M0	II	AC	NO	BIOPSY	2	0	NO	10.06.16
P	241	UCIB715/21	51	M	5	LSCT	T3N0M0	II	AC	YES	SIGMOID COLECTOMY	2	1
P	242	UCIB2379/21	80	M	6	LSCT	T4N1M0	III	AC	YES	LAR	2	1
P	243	UCIB813/21	52	F	7	LSCT	T1N0M0	I	AC	NO	BIOPSY	2	1
P	244	UCIB2661/21	59	F	7	LSCT	T2N0M0	II	AC	NO	BIOPSY	2	1
P	245	ML914/21	38	F	7	LSCT	T1N0M0	I	AC	NO	BIOPSY	2	0
P	246	ML827/21	52	M	7	LSCT	T1N0M0	I	AC	NO	BIOPSY	2
P	247	07PS31/19	75	F	2	RSCT	T2N0M0	I	AC	NO	BIOPSY	2
P	250	UCIB982/20	44	M	7	LSCT	T4N1M1	IV	AC	NO	BIOPSY	2	1
P	252	MC0641/21	48	F	5	LSCT	T2N0M0	I	AC	NO	BIOPSY	2
P	253	05PS105/19	88	F	7	LSCT	T2N1M0	III	AC	NO	BIOPSY	2	1
P	254	07PS116/19	60	M	7	LSCT	T2N0M0	I	AC	NO	BIOPSY	2
P	255	12PS53/19	60	F	4	LSCT	T1N0M0	I	AC	NO	BIOPSY	1
P	256	UCIB1036/21	72	F	7	LSCT	T3N1M0	III	AC	YES	APR	1	1
P	259	B110/21	71	F	5	LSCT	T2N1M0	III	AC	NO	BIOPSY	2	1
P	136	MC314/18	30	M	5	LSCT	T3N2MO	III		YES	SIGMOID COLECTOMY	3	1
P	228	ML0109/20	50	F	7	LSCT	T3N2M1	III		YES	LAR	2	1	NO	11.07.14
P	169	03PS124/21	22	M	7	LSCT	T4N1M1	IV		YES	LAR	1
P	4	B645/19	65	M	7	LSCT	T3NOMO	II		YES	LAR			NO		NO	COLONOSCOPY
P	8	MB1531/18	52	M	7	LSCT	T4N2MO	III		YES	APR			NO		NO	PROCTOSCOPY
P	9	09PS92/19	43	M	7	LSCT	T3N1MO	III		YES	APR			YES	SISTER	YES	COLONOSCOPY
P	14	LMK1579/19	67	M	6	LSCT	T3NOMO	II		NO	APR			NO		NO	NO
P	15	B3465/20	48	M	4	LSCT	T3N1MO	III		NO	BIOPSY			NO		NO	COLONOSCOPY
P	16	S19-01720	63	F	5	LSCT	T4N1M1	IV		NO	PALLIATIVE			NO		NO	COLONOSCOPY
P	19	08PS114/19	74	F	1	RSCT	T4N1MO	III		NO	BIOPSY			NO		NO	COLONOSCOPY
